# Supplementary material for: Walking around the Autonomous Province of Trento (Italy): An Ethnobotanical Investigation
Source: Plants (Basel). 2022 Aug 29;11(17):2246. doi: 10.3390/plants11172246 (PMC9460053; doi:10.3390/plants11172246)
Supplement: Supplementary file 1 [file plants-11-02246-s001.zip]

Archive with 1 entries (1 files):
- plants-1840749-supplementary.pdf
